# Supplementary material for: Interaction Between Ruminal Acetate Infusion and Diet Fermentability on Milk Fat Production in Dairy Cows
Source: Animals (Basel). 2025 Jun 30;15(13):1931. doi: 10.3390/ani15131931 (PMC12248817; doi:10.3390/ani15131931)
Supplement: Supplementary file 1 [file animals-15-01931-s001.zip]

Archive with 1 entries (1 files):
- animals-3714935-supplementary.pdf
